# Supplementary material for: Perioperative Ventilatory Management in Cardiac Surgery: A French Nationwide Survey
Source: Medicine (Baltimore). 2016 Mar 7;95(9):e2655. doi: 10.1097/MD.0000000000002655 (PMC4782837; doi:10.1097/MD.0000000000002655)
Supplement: Supplemental Digital Content [file medi-95-e2655-s002.xls]

## Sheet: Question 1
Perioperative ventilatory management in cardiac surgery: a French nationwide survey	EnVENT Enquête sur les pratiques professionnelles de prise en charge ventilatoire en péri-opératoire de chirurgie cardiaque	EnVENT Enquête sur les pratiques professionnelles de prise en charge ventilatoire en péri-opératoire de chirurgie cardiaque	EnVENT Enquête sur les pratiques professionnelles de prise en charge ventilatoire en péri-opératoire de chirurgie cardiaque
What is your employment status ?	Quel est votre statut professionnel ?	Quel est votre statut professionnel ?	Quel est votre statut professionnel ?
Answer Options	Answer Options	Response Percent	Response Count
Clinical manager/Assistant anesthesiologist	Chef de Clinique / Assistant	0.086	17
Qualified anesthesiologist	PH	0.667	132
Assistant of Professor/Professor	MCU-PUPH	0.071	14
Autre	Autre	0.177	35
answered question	answered question	198	198
skipped question	skipped question	0	0

## Sheet: Question 2
Perioperative ventilatory management in cardiac surgery: a French nationwide survey	EnVENT Enquête sur les pratiques professionnelles de prise en charge ventilatoire en péri-opératoire de chirurgie cardiaque	EnVENT Enquête sur les pratiques professionnelles de prise en charge ventilatoire en péri-opératoire de chirurgie cardiaque	EnVENT Enquête sur les pratiques professionnelles de prise en charge ventilatoire en péri-opératoire de chirurgie cardiaque
What is the type of your medical center ?	Dans quel(s) type(s) d'établissement(s) exercez-vous ?	Dans quel(s) type(s) d'établissement(s) exercez-vous ?	Dans quel(s) type(s) d'établissement(s) exercez-vous ?
Answer Options	Answer Options	Response Percent	Response Count
University Hospital Center	Centre hospitalier universitaire - CHU	0.763	151
Tertiary medical Center	Centre hospitalier - CH	0.051	10
Private clinic	Privé	0.162	32
Non-Profit Private	Privé à but non lucratif	0.03	6
Other	Autre (veuillez préciser)	0.01	2
answered question	answered question	198	198
skipped question	skipped question	0	0

## Sheet: Question 3
Perioperative ventilatory management in cardiac surgery: a French nationwide survey	EnVENT Enquête sur les pratiques professionnelles de prise en charge ventilatoire en péri-opératoire de chirurgie cardiaque	EnVENT Enquête sur les pratiques professionnelles de prise en charge ventilatoire en péri-opératoire de chirurgie cardiaque	EnVENT Enquête sur les pratiques professionnelles de prise en charge ventilatoire en péri-opératoire de chirurgie cardiaque
How long is your experience in cardiac anesthesiology ?	Quelle est votre expérience en anesthésie cardiaque ?	Quelle est votre expérience en anesthésie cardiaque ?	Quelle est votre expérience en anesthésie cardiaque ?
Answer Options	Answer Options	Response Percent	Response Count
< 5 years	< 5 ans	0.308	61
5-10 years	5-10 ans	0.227	45
> 10 years	> 10 ans	0.465	92
answered question	answered question	198	198
skipped question	skipped question	0	0

## Sheet: Question 4
Perioperative ventilatory management in cardiac surgery: a French nationwide survey	EnVENT Enquête sur les pratiques professionnelles de prise en charge ventilatoire en péri-opératoire de chirurgie cardiaque	EnVENT Enquête sur les pratiques professionnelles de prise en charge ventilatoire en péri-opératoire de chirurgie cardiaque	EnVENT Enquête sur les pratiques professionnelles de prise en charge ventilatoire en péri-opératoire de chirurgie cardiaque
How many cardiac surgery with cardiopulmonary bypass perform your team each year ?	Combien d'anesthésies cardiaques pratique votre équipe chaque année ?	Combien d'anesthésies cardiaques pratique votre équipe chaque année ?	Combien d'anesthésies cardiaques pratique votre équipe chaque année ?
Answer Options	Answer Options	Response Percent	Response Count
< 400	< 400	0.076	15
400-600	400-600	0.242	48
600-1000	600-1000	0.328	65
1000-1500	1000-1500	0.253	50
1500-2000	1500-2000	0.086	17
> 2000	> 2000	0.005	1
I do not know	Je ne sais pas	0.01	2
answered question	answered question	198	198
skipped question	skipped question	0	0

## Sheet: Question 5
Perioperative ventilatory management in cardiac surgery: a French nationwide survey	EnVENT Enquête sur les pratiques professionnelles de prise en charge ventilatoire en péri-opératoire de chirurgie cardiaque	EnVENT Enquête sur les pratiques professionnelles de prise en charge ventilatoire en péri-opératoire de chirurgie cardiaque	EnVENT Enquête sur les pratiques professionnelles de prise en charge ventilatoire en péri-opératoire de chirurgie cardiaque
Is there in your medical center an available protocol in respiratory management for cardiac anesthesiology before surgery ?	Existe-t-il dans votre établissement un protocole écrit de prise en charge ventilatoire en préopératoire ?	Existe-t-il dans votre établissement un protocole écrit de prise en charge ventilatoire en préopératoire ?	Existe-t-il dans votre établissement un protocole écrit de prise en charge ventilatoire en préopératoire ?
Answer Options	Answer Options	Response Percent	Response Count
No	Non	0.686	133
Yes, for prescribing the preoperative exams	Oui, pour guider la prescription du bilan ventilatoire pré-opératoire : GDS, RP et EFR	0.258	50
Yes, for prescribing the preoperative physiotherpy	Oui, pour guider la prescription d'une kinésithérapie respiratoire	0.186	36
Other	Autre (veuillez préciser)	0.01	2
answered question	answered question	194	194
skipped question	skipped question	4	4

## Sheet: Question 6
Perioperative ventilatory management in cardiac surgery: a French nationwide survey	EnVENT Enquête sur les pratiques professionnelles de prise en charge ventilatoire en péri-opératoire de chirurgie cardiaque	EnVENT Enquête sur les pratiques professionnelles de prise en charge ventilatoire en péri-opératoire de chirurgie cardiaque	EnVENT Enquête sur les pratiques professionnelles de prise en charge ventilatoire en péri-opératoire de chirurgie cardiaque
In the preoperative period, when did you prescribe blood gas analysis ?	Dans quel(s) cas prescrivez-vous une gazométrie artérielle (GDS) de référence ?	Dans quel(s) cas prescrivez-vous une gazométrie artérielle (GDS) de référence ?	Dans quel(s) cas prescrivez-vous une gazométrie artérielle (GDS) de référence ?
Answer Options	Answer Options	Response Percent	Response Count
Always	J'en prescris de façon systématique	0.214	41
If acute or chronic pulmonary disease	Si insuffisance respiratoire chronique / pathologie pulmonaire aiguë ou évolutive	0.563	108
If abnormal clinical features	Si anomalie à l'examen clinique	0.302	58
If active smokers	Si tabagisme actif	0.073	14
If low SpO2 during anesthesia consultation	Je n'en prescris jamais	0.401	77
Never	Je n'en prescris jamais	0.099	19
Other situations	Autre (veuillez préciser)	0.089	17
answered question	answered question	192	192
skipped question	skipped question	6	6

## Sheet: Question 7
Perioperative ventilatory management in cardiac surgery: a French nationwide survey	EnVENT Enquête sur les pratiques professionnelles de prise en charge ventilatoire en péri-opératoire de chirurgie cardiaque	EnVENT Enquête sur les pratiques professionnelles de prise en charge ventilatoire en péri-opératoire de chirurgie cardiaque	EnVENT Enquête sur les pratiques professionnelles de prise en charge ventilatoire en péri-opératoire de chirurgie cardiaque
In the preoperative period, when did you prescribe lung fonction tests ?	Dans quel(s) cas prescrivez-vous des épreuves fonctionnelles respiratoires (EFR) de référence ?	Dans quel(s) cas prescrivez-vous des épreuves fonctionnelles respiratoires (EFR) de référence ?	Dans quel(s) cas prescrivez-vous des épreuves fonctionnelles respiratoires (EFR) de référence ?
Answer Options	Answer Options	Response Percent	Response Count
Always	J'en prescris de façon systématique	0.302	57
If acute or chronic pulmonary disease	Si insuffisance respiratoire chronique / pathologie pulmonaire aiguë ou évolutive	0.571	108
If abnormal clinical features	Si anomalie à l'examen clinique	0.328	62
If active smokers	Si tabagisme actif	0.127	24
If low SpO2 during anesthesia consultation	Je n'en prescris jamais	0.296	56
Never	Je n'en prescris jamais	0.048	9
Other situations	Autre (veuillez préciser)	0.079	15
answered question	answered question	189	189
skipped question	skipped question	9	9

## Sheet: Question 8
Perioperative ventilatory management in cardiac surgery: a French nationwide survey	EnVENT Enquête sur les pratiques professionnelles de prise en charge ventilatoire en péri-opératoire de chirurgie cardiaque	EnVENT Enquête sur les pratiques professionnelles de prise en charge ventilatoire en péri-opératoire de chirurgie cardiaque	EnVENT Enquête sur les pratiques professionnelles de prise en charge ventilatoire en péri-opératoire de chirurgie cardiaque
In the preoperative period, when did you prescribe chest radiography ?	Dans quel(s) cas prescrivez-vous une radiographie thoracique de référence ?	Dans quel(s) cas prescrivez-vous une radiographie thoracique de référence ?	Dans quel(s) cas prescrivez-vous une radiographie thoracique de référence ?
Answer Options	Answer Options	Response Percent	Response Count
Always	J'en prescris de façon systématique	0.825	156
If acute or chronic pulmonary disease	Si insuffisance respiratoire chronique / pathologie pulmonaire aiguë ou évolutive	0.069	13
If abnormal clinical features	Si anomalie à l'examen clinique	0.079	15
If active smokers	Si tabagisme actif	0.011	2
If low SpO2 during anesthesia consultation	Je n'en prescris jamais	0.037	7
Never	Je n'en prescris jamais	0.037	7
Other situations	Autre (veuillez préciser)	0.069	13
answered question	answered question	189	189
skipped question	skipped question	9	9

## Sheet: Question 9
Perioperative ventilatory management in cardiac surgery: a French nationwide survey	EnVENT Enquête sur les pratiques professionnelles de prise en charge ventilatoire en péri-opératoire de chirurgie cardiaque	EnVENT Enquête sur les pratiques professionnelles de prise en charge ventilatoire en péri-opératoire de chirurgie cardiaque	EnVENT Enquête sur les pratiques professionnelles de prise en charge ventilatoire en péri-opératoire de chirurgie cardiaque
In the preoperative period, when did you prescribe respiratory physiotherapy ?	Dans quel(s) cas prescrivez-vous une kinésithérapie préopératoire ?	Dans quel(s) cas prescrivez-vous une kinésithérapie préopératoire ?	Dans quel(s) cas prescrivez-vous une kinésithérapie préopératoire ?
Answer Options	Answer Options	Response Percent	Response Count
Always	J'en prescris de façon systématique	0.202	38
If acute or chronic pulmonary disease	Si insuffisance respiratoire chronique / pathologie pulmonaire aiguë ou évolutive	0.612	115
If abnormal clinical features	Si anomalie à l'examen clinique	0.202	38
If active smokers	Si tabagisme actif	0.122	23
If low SpO2 during anesthesia consultation	Je n'en prescris jamais	0.112	21
Never	Je n'en prescris jamais	0.106	20
Other situations	Autre (veuillez préciser)	0.106	20
answered question	answered question	188	188
skipped question	skipped question	10	10

## Sheet: Question 10
Perioperative ventilatory management in cardiac surgery: a French nationwide survey	EnVENT Enquête sur les pratiques professionnelles de prise en charge ventilatoire en péri-opératoire de chirurgie cardiaque	EnVENT Enquête sur les pratiques professionnelles de prise en charge ventilatoire en péri-opératoire de chirurgie cardiaque	EnVENT Enquête sur les pratiques professionnelles de prise en charge ventilatoire en péri-opératoire de chirurgie cardiaque
Is there a written protocol for the ventilatory patterns during surgery other than during cardiopulmonary bypass ?	Existe-t-il dans votre établissement un protocole écrit de prise en charge ventilatoire en peropératoire hors CEC ?	Existe-t-il dans votre établissement un protocole écrit de prise en charge ventilatoire en peropératoire hors CEC ?	Existe-t-il dans votre établissement un protocole écrit de prise en charge ventilatoire en peropératoire hors CEC ?
Answer Options	Answer Options	Response Percent	Response Count
No	Non	0.873	165
Yes, for the ventilator patterns (tidal volume and/or the PEEP)	Oui pour régler le Volume Courant et/ou la PEP	0.106	20
Yes, for lung recruitment maneuvers	Oui pour la réalisation de manoeuvres de recrutement alvéolaire	0.058	11
Other	Autre (veuillez préciser)	0.016	3
answered question	answered question	189	189
skipped question	skipped question	9	9

[truncated: 15 more sheets: Question 11, Question 12, Question 13, Question 14, Question 15, Question 16, Question 17, Question 18, Question 19, Question 20, Question 21, Question 22, Question 23, Question 24, Question 25]
